# Supplementary material for: MAPE-ViT: multimodal scene understanding with novel wavelet-augmented Vision Transformer
Source: PeerJ Comput Sci. 2025 May 23;11:e2796. doi: 10.7717/peerj-cs.2796 (PMC12190338; doi:10.7717/peerj-cs.2796)
Supplement: Supplemental Information 1 [file peerj-cs-11-2796-s001.py]

# -*- coding: utf-8 -*-
"""Untitled6.ipynb

Automatically generated by Colab.

Original file is located at
    https://colab.research.google.com/drive/1UGebXX0NLsOp7ySt8YoB5kAokryl7Wsq
"""

def anisotropic_diffusion(I, num_iter=20, delta_t=0.15, kappa=15):
    for k in range(num_iter):

        nabla_N = np.roll(I, shift=-1, axis=0) - I
        nabla_S = np.roll(I, shift=1, axis=0) - I
        nabla_E = np.roll(I, shift=-1, axis=1) - I
        nabla_W = np.roll(I, shift=1, axis=1) - I
        c_N = np.exp(-(nabla_N/kappa)**2)
        c_S = np.exp(-(nabla_S/kappa)**2)
        c_E = np.exp(-(nabla_E/kappa)**2)
        c_W = np.exp(-(nabla_W/kappa)**2)
        I = I + delta_t * (c_N*nabla_N + c_S*nabla_S + c_E*nabla_E + c_W*nabla_W)

    return I
lass FuseNet(nn.Module):
    def __init__(self):
        super(FuseNet, self).__init__()

        self.rgb_conv1 = nn.Conv2d(3, 64, kernel_size=3, padding=1)
        self.rgb_conv2 = nn.Conv2d(64, 64, kernel_size=3, padding=1)
        self.depth_conv1 = nn.Conv2d(1, 64, kernel_size=3, padding=1)
        self.depth_conv2 = nn.Conv2d(64, 64, kernel_size=3, padding=1)
        self.fuse_conv1 = nn.Conv2d(128, 64, kernel_size=3, padding=1)
        self.fuse_conv2 = nn.Conv2d(64, 3, kernel_size=3, padding=1)
    def forward(self, rgb, depth):
        rgb = F.relu(self.rgb_conv1(rgb))
        rgb = F.relu(self.rgb_conv2(rgb))
        depth = F.relu(self.depth_conv1(depth))
        depth = F.relu(self.depth_conv2(depth))
        fused = torch.cat((rgb, depth), dim=1)
        fused = F.relu(self.fuse_conv1(fused))
        fused = self.fuse_conv2(fused)

        return fused
def load_and_preprocess(rgb_path, depth_path):
    rgb_img = Image.open(rgb_path).convert('RGB')
    rgb_transform = transforms.Compose([
        transforms.Resize((256, 256)),
        transforms.ToTensor(),
    ])
    rgb_tensor = rgb_transform(rgb_img).unsqueeze(0)
    depth_img = Image.open(depth_path)
    depth_np = np.array(depth_img)
    depth_np = depth_np.astype(np.float32) / np.max(depth_np)
    depth_transform = transforms.Compose([
        transforms.ToPILImage(),
        transforms.Resize((256, 256)),
        transforms.ToTensor(),
    ])
    depth_tensor = depth_transform(depth_np).unsqueeze(0)

    return rgb_tensor, depth_tensor
def visualize_results(rgb, depth, fused):
    fig, (ax1, ax2, ax3) = plt.subplots(1, 3, figsize=(15, 5))
    ax1.imshow(rgb.squeeze().permute(1, 2, 0).numpy())
    ax1.set_title('RGB Image')
    ax1.axis('off')
    depth_display = depth.squeeze().numpy()
    ax2.imshow(depth_display, cmap='viridis')
    ax2.set_title('Depth Image')
    ax2.axis('off')
    fused_np = fused.squeeze().permute(1, 2, 0).detach().numpy()
    fused_np = (fused_np - fused_np.min()) / (fused_np.max() - fused_np.min())
    ax3.imshow(fused_np)
    ax3.set_title('Fused Image')
    ax3.axis('off')
    plt.tight_layout()
def compute_spatial_distance(p, q):
    return np.sqrt((p[0] - q[0]) ** 2 + (p[1] - q[1]) ** 2)
def compute_color_distance(p, q, image):
       color_p = image[p[1], p[0], :]  # (R, G, B) for pixel p
    color_q = image[q[1], q[0], :]  # (R, G, B) for pixel q
    return np.sqrt(np.sum((color_p - color_q) ** 2))
def compute_gradient(image):
    sobel_x = cv2.Sobel(image, cv2.CV_64F, 1, 0, ksize=3)
    sobel_y = cv2.Sobel(image, cv2.CV_64F, 0, 1, ksize=3)
    gradient_magnitude = np.sqrt(sobel_x**2 + sobel_y**2)
    return sobel_x, sobel_y
def compute_gradient_distance(p, q, sobel_x, sobel_y):

    grad_p = np.array([sobel_x[p[1], p[0]], sobel_y[p[1], p[0]]])
    grad_q = np.array([sobel_x[q[1], q[0]], sobel_y[q[1], q[0]]])
    return np.sqrt(np.sum((grad_p - grad_q) ** 2))
def custom_distance(p, q, image, sobel_x, sobel_y, w_s=1.0, w_c=1.0, w_g=1.0):

    d_spatial = compute_spatial_distance(p, q)
    d_color = compute_color_distance(p, q, image)
    d_gradient = compute_gradient_distance(p, q, sobel_x, sobel_y)
    d_total = np.sqrt(w_s * d_spatial ** 2 + w_c * d_color ** 2 + w_g * d_gradient ** 2)
    return d_total
def gradient_aware_segmentation(image, eps=10, min_samples=5, w_s=1.0, w_c=1.0, w_g=1.0):

    sobel_x, sobel_y = compute_gradient(image)

    h, w, _ = image.shape
       pixels = np.array([(x, y) for y in range(h) for x in range(w)])
    def distance_func(p_index, q_index):
        p = pixels[p_index]
        q = pixels[q_index]
        return custom_distance(p, q, image, sobel_x, sobel_y, w_s, w_c, w_g)
       db = DBSCAN(eps=eps, min_samples=min_samples, metric=distance_func)
    labels = db.fit(np.zeros((pixels.shape[0], 1))).labels_
    segmented_image = labels.reshape((h, w))
    return segmented_image


def display_image(img, title):
    if img.ndim == 2:
        img = cv2.cvtColor(img, cv2.COLOR_GRAY2RGB)
    plt.figure(figsize=(10, 10))
    plt.imshow(img)
    plt.title(title)
    plt.axis('off')
    plt.show()
def initial_segmentation(image):
    model = torchvision.models.segmentation.deeplabv3_resnet50(pretrained=True)
    model.eval()

    preprocess = torchvision.transforms.Compose([
        torchvision.transforms.ToTensor(),
        torchvision.transforms.Normalize(mean=[0.485, 0.456, 0.406], std=[0.229, 0.224, 0.225]),
    ])
    input_tensor = preprocess(image)
    input_batch = input_tensor.unsqueeze(0)
    with torch.no_grad():
        output = model(input_batch)['out'][0]
    segmentation = output.argmax(0).byte().cpu().numpy()
    display_image(segmentation, "Initial Segmentation")
    return segmentation
def mser_detection(segment):
    mser = cv2.MSER_create()
    regions, _ = mser.detectRegions(segment)


    mser_img = cv2.cvtColor(segment, cv2.COLOR_GRAY2RGB)
    for region in regions:
        (x, y, w, h) = cv2.boundingRect(region.reshape(-1, 1, 2))
        cv2.rectangle(mser_img, (x, y), (x+w, y+h), (0, 255, 0), 2)
    display_image(mser_img, "MSER Detection")
    return regions
def wavelet_transform(region):
    dwt = DWTForward(J=3, mode='zero', wave='db1')
    coeffs = dwt(torch.from_numpy(region).unsqueeze(0).unsqueeze(0).float())
    plt.figure(figsize=(15, 5))
    for i, coeff in enumerate(coeffs[1]):
        plt.subplot(1, 3, i+1)
        plt.imshow(coeff[0, 0].abs().cpu().numpy(), cmap='gray')
        plt.title(f'Wavelet Level {i+1}')
        plt.axis('off')
    plt.show()
    return coeffs
def adaptive_patch_embedding(mser_regions, wavelet_coeffs):
    embeddings = []
    for region, coeff in zip(mser_regions, wavelet_coeffs):
        embedding = np.concatenate([region.flatten(), coeff[0].flatten(), coeff[1][0].flatten()])
        embeddings.append(embedding)
    plt.figure(figsize=(10, 5))
    plt.imshow(np.array(embeddings), aspect='auto', cmap='viridis')
    plt.title('Adaptive Patch Embeddings')
    plt.colorbar()
    plt.show()
    return torch.tensor(embeddings).float()
class SegmentTransformer(nn.Module):
    def __init__(self, d_model, num_layers):
        super(SegmentTransformer, self).__init__()
               self.d_model = (d_model // 8) * 8
        nhead = 8          self.transformer = nn.TransformerEncoder(
            nn.TransformerEncoderLayer(d_model=self.d_model, nhead=nhead),
            num_layers
        )
    def forward(self, src):
        if src.size(-1) != self.d_model:
            src = src[:, :self.d_model]
        if src.dim() == 2:
            src = src.unsqueeze(0)
        output = self.transformer(src)
        plt.figure(figsize=(10, 5))
        plt.imshow(output.detach().cpu().numpy().squeeze(), aspect='auto', cmap='viridis')
        plt.title('Segment Transformer Output')
        plt.colorbar()
        plt.show()
        return output
def process_image(image):
    display_image(np.array(image), "Original Image")
    segments = initial_segmentation(image)
    for i, segment in enumerate(np.unique(segments)):
        segment_mask = (segments == segment).astype(np.uint8) * 255
        mser_regions = mser_detection(segment_mask)
        if len(mser_regions) > 0:
            wavelet_coeffs = wavelet_transform(mser_regions[0])
            patch_embeddings = adaptive_patch_embedding([mser_regions[0]], [wavelet_coeffs])
            segment_transformer = SegmentTransformer(d_model=patch_embeddings.shape[1], num_layers=2)
            segment_features = segment_transformer(patch_embeddings)

        if i >= 2:
            break
class CRFSceneClassifier(nn.Module):
    def __init__(self, num_classes, input_dim):
        super(CRFSceneClassifier, self).__init__()
                self.num_classes = num_classes
        self.pairwise_potentials = nn.Parameter(torch.randn(num_classes, num_classes))
                self.unary_transform = nn.Linear(input_dim, num_classes)
    def forward(self, elm_probs, vit_features, depth_grad_stats):
               combined_features = torch.cat([elm_probs, vit_features, depth_grad_stats], dim=1)

        unary_potentials = self.unary_transform(combined_features)
        pairwise_term = self.compute_pairwise_potentials(unary_potentials)
        scene_labels = self.crf_inference(unary_potentials, pairwise_term)
        return scene_labels

    def compute_pairwise_potentials(self, unary_potentials):
        pairwise_term = torch.matmul(unary_potentials, self.pairwise_potentials)
        return pairwise_term
 def crf_inference(self, unary_potentials, pairwise_term):
        return torch.argmax(unary_potentials + pairwise_term, dim=1)
def classify_scene(elm_probs, vit_features, depth_grad_stats, num_classes):
       input_dim = elm_probs.shape[1] + vit_features.shape[1] + depth_grad_stats.shape[1]
    crf_classifier = CRFSceneClassifier(num_classes=num_classes, input_dim=input_dim)
    scene_labels = crf_classifier(elm_probs, vit_features, depth_grad_stats)
    return scene_labels
